# Supplementary material for: Novel soil-less potting mixes for the mycorrhization of Quercus pubescens Willd. seedlings with Tuber melanosporum Vittad
Source: BMC Plant Biol. 2023 May 12;23:249. doi: 10.1186/s12870-023-04194-y (PMC10176669; doi:10.1186/s12870-023-04194-y)
Supplement: Supplementary file 1 — Additional file 1. [file 12870_2023_4194_MOESM1_ESM.xlsx]

## Sheet: Sheet1
Mycorrhization percentage
control	Mix 1	Mix 2
37	24	49
66	28	72
42	20	57
50	68	24
45	81	85
71	33	43
66	41	25
18	33	48
27	55	48
80	53	77
86	50	32
51	42	53
20	52	44
24	21	75
47	22	66
51	43	38
52	38	37
32	62	67
52	49	54
17	40	48
33	69	52
39	41	72
51	66	79
55	79	63
31	25	82
62	45	44
27	31	68
76	39	10
26	55	60
36	62	62
66	73	70
50		84
30		82
47		75
82		62
60		52
45		42
39		52
35		72
62		78
26		34
28		58
41		54
65		40
57		95
		73
		65
		68
		64
		45
		63
		64
		77
		73
		86
		82
